# Supplementary material for: Identification of Daphnane Diterpenoids from Flower Buds and Blooming Flowers of Daphne odora Using UHPLC-Q-Exactive-Orbitrap MS
Source: Plants (Basel). 2025 Aug 22;14(17):2616. doi: 10.3390/plants14172616 (PMC12430396; doi:10.3390/plants14172616)
Supplement: Supplementary file 1 [file plants-14-02616-s001.zip]

Archive with 1 entries (1 files):
- plants-3825569-supplementary.pdf
